# Supplementary material for: Developmental plasticity of cardiac anoxia-tolerance in juvenile common snapping turtles (Chelydra serpentina)
Source: Proc Biol Sci. 2019 Jun 26;286(1905):20191072. doi: 10.1098/rspb.2019.1072 (PMC6599983; doi:10.1098/rspb.2019.1072)
Supplement: Study data [file rspb20191072supp3.xlsx]

## Sheet: N21
Turtle	Turtle	Timepoint	pHi	Diastolic [Ca2+]i	Systolic [Ca2+]i	Ca2+ transient	Cell shortening		Turtle	Turtle	Timepoint	ROS		N21	Embryonic development in 21% O2												Normalzied Diastolic [Ca2+]i	Normalized Systolic [Ca2+]i
Development	Arbitrary ID	(min)		(nM)	(nM)	(nM)	(% resting length)		Development	Arbitrary ID	(min)	(% of 5 min)		NC	No contraction observed												(nM)	(nM)
N21	a	5	7.38723	185.896	318.309	132.412	21.2399		N21	m	5	100		NT	No transient detected												100	100
N21	a	10	7.52032	165.069	309.659	144.589	22.0583		N21	m	10	100.828		D	Cell died												88.7965	97.2825
N21	a	15	7.117	202.839	252.462	49.6234	15.4852		N21	m	15	95.9445		NF	No fluorescent signal detected												109.114	79.3135
N21	a	20	7.1	191.199	215.49	24.291	21.7594		N21	m	20	95.1		Db	Debris partially covering cell, could not measure fluorescence properly												102.852	67.6984
N21	a	25	7.10739	204.653	206.112	1.45933	21.6835		N21	m	25	94.0623		NR	No video recorded												110.09	64.7523
N21	a	30	7.11054	205.457	229.528	24.0706	NC		N21	m	30	94.4613		CV	Corrupted video file												110.522	72.1085
N21	a	35	D	D	D	D	D		N21	m	35	102.806
N21	a	40	D	D	D	D	D		N21	m	40	99.805
N21	b	5	7.39877	387.511	485.832	98.3212	15.1519		N21	n	5	100															100	100
N21	b	10	7.39907	454.153	554.084	99.9316	15.3002		N21	n	10	100.53															117.197	114.049
N21	b	15	7.07858	511.2	567.297	56.0977	1.6338		N21	n	15	98.5092															131.919	116.768
N21	b	20	7.07762	544.163	567.336	23.173	0		N21	n	20	96.9732															140.425	116.776
N21	b	25	7.07458	563.394	NT	NT	0		N21	n	25	96.3767															145.388
N21	b	30	7.35353	585.472	595.885	10.4124	0		N21	n	30	97.882															151.086	122.653
N21	b	35	7.35178	591.228	704.148	112.919	7.38981		N21	n	35	98.5615															152.571	144.936
N21	b	40	7.35512	578.04	712.367	134.327	NC		N21	n	40	97.3025															149.168	146.628
N21	c	5	7.56101	272.985	528.892	255.907	NR		N21	o	5	100															100	100
N21	c	10	7.62644	294.047	644.455	350.407	NR		N21	o	10	100.321															107.716	121.85
N21	c	15	7.2226	289.725	NT	NT	NR		N21	o	15	93.0085															106.132
N21	c	20	7.19384	321.68	324.524	2.84388	NR		N21	o	20	93.0622															117.838	61.3592
N21	c	25	7.18501	360.707	NT	NT	NR		N21	o	25	93.3322															132.134
N21	c	30	D	D	D	D	NR		N21	o	30	93.2201
N21	c	35	D	D	D	D	NR		N21	o	35	94.0314
N21	c	40	D	D	D	D	NR		N21	o	40	94.2849
N21	d	5	7.31825	534.132	605.051	70.9188	15.2087		N21	p	5	100															100	100
N21	d	10	7.35572	535.851	622.935	87.0833	14.7043		N21	p	10	97.0332															100.322	102.956
N21	d	15	7.12811	610.459	618.699	8.24046	15.0583		N21	p	15	94.6689															114.29	102.256
N21	d	20	7.139	658.483	674.268	15.7846	13.015		N21	p	20	94.4548															123.281	111.44
N21	d	25	7.13671	643.766	NT	NT	0		N21	p	25	93.2765															120.526
N21	d	30	7.13716	649.776	NT	NT	0.783423		N21	p	30	92.6122															121.651
N21	d	35	7.40593	641.283	747.516	106.233	25.1008		N21	p	35	D															120.061	123.546
N21	d	40	7.39289	652.351	754.285	101.934	18.586		N21	p	40	D															122.133	124.665
N21	e	5	7.29422	778.216	1017.2	238.981	25.2903		N21	q	5	100															100	100
N21	e	10	7.29089	792.238	1034.85	242.611	21.3245		N21	q	10	99.4414															101.802	101.735
N21	e	15	7.10802	904.191	1064.46	160.269	0		N21	q	15	93.2827															116.188	104.646
N21	e	20	7.10297	968.581	1098.98	130.399	12.3645		N21	q	20	92.3751															124.462	108.04
N21	e	25	7.10882	979.378	1094.65	115.275	0.526589		N21	q	25	93.8527															125.849	107.615
N21	e	30	7.09674	1032.69	1111.27	78.5804	0.0131395		N21	q	30	91.5357															132.7	109.248
N21	e	35	7.28021	1099.79	1359.98	260.191	21.2368		N21	q	35	D															141.322	133.699
N21	e	40	7.2792	1087.51	1354.03	266.522	25.7893		N21	q	40	D															139.744	133.114
N21	f	5	NF	NF	NF	NF	27.935		N21	r	5	100
N21	f	10	NF	NF	NF	NF	24.5459		N21	r	10	99.4969
N21	f	15	NF	NF	NF	NF	19.7032		N21	r	15	94.0914
N21	f	20	NF	NF	NF	NF	22.2453		N21	r	20	92.7859
N21	f	25	NF	NF	NF	NF	22.2023		N21	r	25	92.9704
N21	f	30	NF	NF	NF	NF	3.08835		N21	r	30	93.9987
N21	f	35	D	D	D	D	D		N21	r	35	96.0674
N21	f	40	D	D	D	D	D		N21	r	40	94.3274
N21	g	5	7.438	252.476	NT	NT	NR		N21	s	5	100															100
N21	g	10	7.50501	269.283	NT	NT	NR		N21	s	10	99.1549															106.657
N21	g	15	7.1384	220.957	NT	NT	NR		N21	s	15	95.1593															87.516
N21	g	20	7.13216	230.836	NT	NT	NR		N21	s	20	94.2043															91.4291
N21	g	25	7.13461	241.634	NT	NT	NR		N21	s	25	91.183															95.7059
N21	g	30	7.145	252.39	NT	NT	NR		N21	s	30	91.7031															99.9661
N21	g	35	7.56392	338.114	NT	NT	NR		N21	s	35	95.6813															133.919
N21	g	40	7.59056	342.614	NT	NT	NR		N21	s	40	96.1459															135.702
N21	h	5	7.20545	193.863	320.706	126.843	17.9423		N21	t	5	100															100	100
N21	h	10	7.25675	182.563	327.435	144.872	20.4882		N21	t	10	98.4957															94.1711	102.098
N21	h	15	7.07543	212.715	318.029	105.314	16.9449		N21	t	15	96.0675															109.724	99.1652
N21	h	20	7.07063	215.64	335.072	119.433	18.7305		N21	t	20	93.8295															111.233	104.479
N21	h	25	7.09841	305.619	391.929	86.3094	17.674		N21	t	25	92.8573															157.647	122.208
N21	h	30	7.09075	376.576	NT	NT	14.7996		N21	t	30	93.4932															194.249
N21	h	35	Db	Db	Db	Db	19.7125		N21	t	35	96.7438
N21	h	40	Db	Db	Db	Db	16.7727		N21	t	40	94.082
N21	i	5	7.21912	251.645	487.559	235.914	32.8092																				100	100
N21	i	10	7.21016	292.315	446.974	154.659	31.1901																				116.162	91.6759
N21	i	15	7.10752	288.548	389.517	100.97	23.6803																				114.665	79.8914
N21	i	20	7.08541	309.932	419.134	109.201	22.2007																				123.163	85.9658
N21	i	25	7.11167	291.491	398.326	106.834	NC																				115.835	81.698
N21	i	30	7.09808	336.449	421.501	85.0514	NC																				133.7	86.4512
N21	i	35	7.2969	263.575	384.973	121.398	NC																				104.741	78.9593
N21	i	40	7.31171	252.787	437.764	184.976	NC																				100.454	89.7869
N21	j	5	7.51082	477.293	623.231	145.938	27.4385																				100	100
N21	j	10	7.56382	528.804	684.762	155.958	23.9193																				110.792	109.873
N21	j	15	7.11157	487.753	NT	NT	8.81778																				102.192
N21	j	20	7.08097	493.862	519.28	25.4182	8.99071																				103.471	83.3207
N21	j	25	7.07763	523.882	549.028	25.1459	12.5078																				109.761	88.0938
N21	j	30	7.07935	551.82	589.648	37.8286	14.7141																				115.614	94.6115
N21	j	35	7.67458	780.85	897.592	116.743	24.6338																				163.6	144.022
N21	j	40	7.67912	790.299	871.005	80.7059	25.0808																				165.579	139.756
N21	k	5	7.88334	358.974	630.635	271.662	20.3693																				100	100
N21	k	10	8.30893	436.822	933.245	496.423	23.1483																				121.686	147.985
N21	k	15	7.44481	344.212	450.908	106.696	0																				95.8878	71.5007
N21	k	20	7.35479	351.746	NT	NT	0																				97.9866
N21	k	25	7.28533	350.689	NT	NT	0																				97.692
N21	k	30	7.2807	361.493	NT	NT	15.4803																				100.702
N21	k	35	7.94571	465.484	928.386	462.903	32.4956																				129.671	147.214
N21	k	40	8.01292	484.954	832.171	347.216	31.5508																				135.095	131.958
N21	l	5	7.43798	373.68	517.95	144.27	CV																				100	100
N21	l	10	7.51702	482.083	843.324	144.242	CV																				129.009	162.82
N21	l	15	7.09076	487.774	NT	NT	CV																				130.532
N21	l	20	7.13095	419.758	NT	NT	CV																				112.331
N21	l	25	7.12417	442.426	NT	NT	CV																				118.397
N21	l	30	7.06225	567.751	NT	NT	CV																				151.935
N21	l	35	7.59478	578.345	902.854	155.509	CV																				154.77	174.313
N21	l	40	7.57548	586.932	742.613	155.68	CV																				157.068	143.375

## Sheet: H10
Turtle	Turtle	Timepoint	pHi	Diastolic [Ca2+]i	Systolic [Ca2+]i	Ca2+ transient	Cell shortening		Turtle	Turtle	Timepoint	ROS				H10	Embryonic development in 10% O2										Normalzied Diastolic [Ca2+]i	Normalized Systolic [Ca2+]i
Development	Arbitrary ID	(min)		(nM)	(nM)	(nM)	(% resting length)		Development	Arbitrary ID	(min)	(% of 5 min)				NC	No contraction observed										(nM)	(nM)
H10	a	5	7.36946	471.914	522.674	50.7599	25.3293		H10	m	5	100				NT	No transient detected										100	100
H10	a	10	7.39947	463.288	537.399	74.1107	23.4399		H10	m	10	99.8625				D	Cell died										98.1721	102.817
H10	a	15	7.06264	431.789	454.091	22.3021	10.7258		H10	m	15	85.9347				NF	No fluorescent signal detected										91.4973	86.8784
H10	a	20	7.03531	465.535	464.266	NT	22.6757		H10	m	20	D				Db	Debris partially covering cell, could not measure fluorescence properly										98.6482	88.8251
H10	a	25	7.02539	482.514	505.541	23.0268	23.5333		H10	m	25	D				NR	No video recorded										102.246	96.7219
H10	a	30	7.03106	498.191	505.323	7.13197	22.6491		H10	m	30	D				CV	Corrupted video file										105.568	96.6803
H10	a	35	7.39617	548.95	621.058	72.1081	21.0448		H10	m	35	D															116.324	118.823
H10	a	40	7.34345	554.832	620.031	65.1993	21.4488		H10	m	40	D															117.57	118.627
H10	b	5	7.31672	501.113	526.612	25.4995	14.3684		H10	n	5	100															100	100
H10	b	10	7.36624	525.213	559.786	34.5728	16.5204		H10	n	10	98.2575															104.809	106.299
H10	b	15	7.05109	591.121	590.646	NT	1.4971		H10	n	15	80.2273															117.962	112.16
H10	b	20	7.05395	599.451	597.97	NT	15.6705		H10	n	20	75.08															119.624	113.55
H10	b	25	NF	NF	NF	NF	18.8177		H10	n	25	70.3464
H10	b	30	NF	NF	NF	NF	18.0222		H10	n	30	73.9338
H10	b	35	NF	NF	NF	NF	19.4799		H10	n	35	75.3008
H10	b	40	NF	NF	NF	NF	22.8238		H10	n	40	75.3008
H10	c	5	7.16663	853.705	897.859	44.1544	15.6481		H10	o	5	100															100	100
H10	c	10	7.16613	876.337	910.711	34.3747	15.4259		H10	o	10	99.2673															102.651	101.431
H10	c	15	Db	Db	Db	Db	10.9203		H10	o	15	94.7009
H10	c	20	Db	Db	Db	Db	14.5055		H10	o	20	92.7561
H10	c	25	Db	Db	Db	Db	15.6287		H10	o	25	90.7308
H10	c	30	Db	Db	Db	Db	16.7147		H10	o	30	89.2189
H10	c	35	7.19713	873.834	910.76	36.9259	NC		H10	o	35	92.779															102.358	101.437
H10	c	40	7.18735	875.268	911.998	36.73	NC		H10	o	40	91.9586															102.526	101.575
H10	d	5	7.28889	670.476	701.853	31.3765	27.2622		H10	p	5	100															100	100
H10	d	10	7.26732	671.119	715.433	44.3139	21.7339		H10	p	10	100.227															100.096	101.935
H10	d	15	7.06468	684.685	683.002	NT	14.768		H10	p	15	93.2109															102.119	97.3142
H10	d	20	7.03943	720.563	717.172	NT	19.1884		H10	p	20	92.4461															107.47	102.183
H10	d	25	7.0082	845.443	844.74	NT	19.95		H10	p	25	92.3946															126.096	120.359
H10	d	30	7.00074	850.925	849.135	NT	19.4027		H10	p	30	92.8111															126.914	120.985
H10	d	35					22.0925		H10	p	35	95.303
H10	d	40					22.53		H10	p	40	96.998
H10	e	5	7.32495	332.672	409.396	76.7236	15.9364		H10	q	5	100															100	100
H10	e	10	7.35165	370.213	437.317	67.1039	10.5816		H10	q	10	100.486															111.285	106.82
H10	e	15	6.95346	437.035	468.025	30.9907	6.65485		H10	q	15	94.6013															131.371	114.321
H10	e	20	6.93218	481.375	516.587	35.2119	14.5142		H10	q	20	91.1078															144.7	126.183
H10	e	25	6.93141	522.206	562.738	40.532	14.9326		H10	q	25	94.6257															156.973	137.456
H10	e	30	7.09521	551.13	585.375	34.245	14.215		H10	q	30	88.8183															165.668	142.985
H10	e	35	7.82471	718.571	824.797	106.227	14.7808		H10	q	35	115.98															216	201.467
H10	e	40	7.74697	724.427	759.703	35.2767	15.0066		H10	q	40	114.738															217.76	185.567
H10	f	5	7.54756	355.847	472.235	116.389	26.673		H10	r	5	100															100	100
H10	f	10	7.57177	390.312	492.244	101.932	29.7514		H10	r	10	96.8311															109.686	104.237
H10	f	15	7.27473	445.021	481.989	36.9677	26.2911		H10	r	15	89.1138															125.06	102.065
H10	f	20	7.26612	527.689	546.34	18.6501	24.5655		H10	r	20	88.0012															148.291	115.692
H10	f	25	7.24283	590.731	623.999	33.2675	25.4239		H10	r	25	88.597															166.007	132.137
H10	f	30	7.22204	662.163	725.53	63.3675	24.4634		H10	r	30	88.6761															186.081	153.637
H10	f	35	7.46224	876.21	984.935	108.725	23.3171		H10	r	35	92.1705															246.232	208.569
H10	f	40	7.33256	1169.4	1161.98	NT	20.9048		H10	r	40	90.2884															328.625	246.06
H10	g	5	7.28003	307.49	367.722	60.2324	27.0136		H10	s	5	100															100	100
H10	g	10	7.35863	294.023	368.5	74.4775	33.002		H10	s	10	96.0855															95.6203	100.212
H10	g	15	6.96638	340.962	394.087	53.1249	22.3249		H10	s	15	86.1853															110.886	107.17
H10	g	20	6.95884	355.175	402.464	47.2898	25.7896		H10	s	20	86.5225															115.508	109.448
H10	g	25	6.9588	365.637	417.68	52.043	24.8687		H10	s	25	84.9869															118.91	113.586
H10	g	30	6.94794	313.48	356.621	43.1413	30.23		H10	s	30	84.4793															101.948	96.9812
H10	g	35	7.36231	284.6	352.628	68.0286	27.0644		H10	s	35	84.1569															92.5559	95.8954
H10	g	40	7.33344	292.715	355.116	62.401	27.0116		H10	s	40	84.1569															95.195	96.5718
H10	h	5	7.35203	414.548	527.549	113.001	25.897																				100	100
H10	h	10	7.37291	433.446	566.626	133.18	28.4258																				104.559	107.407
H10	h	15	6.97918	506.126	584.564	78.4378	13.5646																				122.091	110.807
H10	h	20	6.97319	525.145	612.943	87.7974	20.6718																				126.679	116.187
H10	h	25	6.97324	539.482	660.798	121.316	24.2119																				130.137	125.258
H10	h	30	6.96571	562.291	674.637	112.347	25.0719																				135.639	127.881
H10	h	35	7.42453	499.347	745.746	246.399	28.1996																				120.456	141.36
H10	h	40	7.39652	517.707	733.961	216.254	23.424																				124.885	139.127
H10	i	5	7.15516	363.962	416.571	52.6092	36.908																				100	100
H10	i	10	7.18071	372.662	426.893	54.2312	34.137																				102.39	102.478
H10	i	15	6.88062	459.767	478.004	18.2365	0																				126.323	114.747
H10	i	20	6.91914	480.241	490.255	10.0137	2																				131.948	117.688
H10	i	25	6.91053	500.117	517.598	17.4812	6.87829																				137.409	124.252
H10	i	30	6.9083	510.999	524.03	13.0314	6.87829																				140.399	125.796
H10	i	35	7.24431	413.742	463.42	49.678	9.75083																				113.677	111.246
H10	i	40	7.23095	390.139	436.365	46.2253	17.9215																				107.192	104.752
H10	j	5	7.51082	251.981	308.962	56.9813	27.9022																				100	100
H10	j	10	7.56382	250.746	319.934	69.1879	28.6907																				99.5102	103.551
H10	k	15	7.11157	265.869	286.814	20.9449	7.98855																				105.512	92.8314
H10	k	20	7.08097	279.602	302.716	23.1134	12.6585																				110.962	97.9783
H10	k	25	7.07763	286.801	312.828	26.0264	17.9306																				113.819	101.251
H10	k	30	7.07935	294.569	325.926	31.3574	19.0269																				116.901	105.491
H10	k	35	7.67458	297.4	349.609	52.2097	22.1086																				118.025	113.156
H10	k	40	7.67912	286.318	341.5	55.182	19.3576																				113.627	110.531
H10	l	5	7.51082	484.968	547.473	62.5055	CV																				100	100
H10	l	10	7.56382	505.476	576.649	71.1726	CV																				104.229	105.329
H10	l	15	7.11157	529.148	581.19	52.042	CV																				109.11	106.159
H10	l	20	7.08097	548.85	572.666	23.8159	CV																				113.172	104.602
H10	l	25	7.07763	571.954	590.161	18.2069	CV																				117.937	107.797
H10	l	30	7.07935	584.794	603.023	18.2286	CV																				120.584	110.147
H10	l	35	7.67458	647.965	766.77	118.806	CV																				133.61	140.056
H10	l	40	7.67912	647.327	757.503	110.176	CV																				133.478	138.363

## Sheet: Cell morphometrics
Devlopment	Length (μm)	Width (μm)	Depth (μm)	Volume (μl)		N21	Embryonic development in 21% O2				H10	Embryonic development in 10% O2
N21	189.6	10.692	NM	NM
N21	205.1	22.2545	NM	NM		NM	No measurement taken
N21	207.336	14.9524	NM	NM
N21	118.015	9.51882	NM	NM
N21	259.287	8.65996	NM	NM
N21	184.699	10.4976	NM	NM
N21	200.24	11.2035	NM	NM
N21	153.503	10.4352	NM	NM
N21	190.266	7.46234	NM	NM
N21	186.398	8.13963	NM	NM
N21	192.17	9.33182	NM	NM
N21	170.341	18.8926	NM	NM
N21	161.625	15.246	NM	NM
N21	188.35	12.959	NM	NM
N21	275.74	9.00912	NM	NM
N21	182.542	7.3823	NM	NM
N21	160.929	14.6278	NM	NM
N21	223.05	9.22175	NM	NM
N21	199.597	8.56687	NM	NM
N21	209.891	9.51477	NM	NM
N21	241.6	11.4345	NM	NM
N21	205.028	13.5003	NM	NM
N21	152.088	12.6049	NM	NM
N21	224.196	11.9184	NM	NM
N21	266.23	9.7683	NM	NM
N21	153.249	7.12127	NM	NM
N21	207.664	8.34834	NM	NM
N21	103.555	14.3046	NM	NM
N21	128.877	7.4956	NM	NM
N21	248.93	8.78216	NM	NM
N21	174.745	9.39985	NM	NM
N21	150.384	7.71482	NM	NM
N21	134.029	7.2765	NM	NM
N21	131.86	12.3494	NM	NM
N21	180.719	8.53095	NM	NM
N21	185.431	7.29348	NM	NM
N21	238.058	14.8235	NM	NM
N21	212.889	11.5815	12.5	6.12439
N21	199.878	7.97539	17.8	8.18659
N21	184.634	11.2102	12	4.97574
N21	197.658	9.93427	15.3	6.02952
N21	156.068	9.95194	12	4.42411
N21	158.775	12.3825	8.2	2.86782
N21	224.118	12.7718	19.5	9.2117
N21	204.351	11.7567	16	7.00022
N21	193.533	15.1985	17.5	7.57969
N21	198.804	11.7636	24.2	10.722
N21	298.159	9.20027	21.4	13.1297
N21	212.676	9.77349	15.5	7.1789
N21	236.796	18.1111	14.9	8.06781
N21	240.809	10.505	18	9.21829
N21	207.861	10.2664	20	9.5172
H10	146.564	21.1775	7.3	2.50078
H10	165.304	13.978	13.4	4.82573
H10	97.1235	18.9777	14	3.29545
H10	202.989	15.3632	12.5	5.70859
H10	180.689	11.3245	11.3	4.44012
H10	147.752	9.68075	12.2	3.99339
H10	167.045	10.2979	11	4.17995
H10	146.254	14.4344	11.5	3.82802
H10	127.513	12.7371	9.5	2.67729
H10	130.479	9.24635	11.5	3.50924
H10	176.892	16.785	10.6	4.14303
H10	196.492	10.0819	11.2	4.72164
H10	120.777	11.319	11.4	3.53402
H10	227.221	9.08766	20.5	10.5412
H10	177.602	10.0369	28	11.1573
H10	268.771	14.8421	28.9	16.0422

## Sheet: Ca-sensitivity
Subject	Developmental cohort	[Ca2+]e (mM)	Resting length (μm)	Resting length (% 1mM Ca2+)
a	H10	1	180.742	100
a	H10	2	161.751	89.4925
a	H10	3	134.941	74.6593
a	H10	5	118.287	65.4454
b	H10	1	156.004	100
b	H10	2	94.2731	60.4299
b	H10	3	73.3037	46.9883
b	H10	5	62.214	39.8797
c	H10	1	178.11	100
c	H10	2	160.478	90.1008
c	H10	3	131.859	74.0323
c	H10	5	108.894	61.1387
d	H10	1	220.673	100
d	H10	2	203.384	92.1652
d	H10	3	178.127	80.72
d	H10	5	164.118	74.3718
e	H10	1	117.688	100
e	H10	2	96.0238	81.5918
e	H10	3	88.2699	75.0033
e	H10	5	83.7974	71.2029
f	H10	1	167.338	100
f	H10	2	145.493	86.9452
f	H10	3	118.219	70.6468
f	H10	5	30.4503	18.1968
g	N21	1	186.995	100
g	N21	2	168.006	89.8451
g	N21	3	163.561	87.4681
g	N21	5	162.324	86.8062
h	N21	1	163.384	100
h	N21	2	157.595	96.457
h	N21	3	135.9	83.1786
h	N21	5	116.636	71.3875
i	N21	1	157.785	100
i	N21	2	141.547	89.7082
i	N21	3	125.869	79.772
i	N21	5	120.663	76.4731
j	N21	1	213.464	100
j	N21	2	201.11	94.2126
j	N21	3	191.268	89.6023
j	N21	5	174.953	81.959
k	N21	1	143.312	100
k	N21	2	137.547	95.9773
k	N21	3	137.687	96.0752
k	N21	5	138.719	96.7955
l	N21	1	129.652	100
l	N21	2	114.961	88.6696
l	N21	3	116.644	89.9674
l	N21	5	105.001	80.9869
